# Supplementary material for: Combination of visuo-tactile and visuo-vestibular correlations in illusory body ownership and self-motion sensations
Source: PLoS One. 2022 Nov 15;17(11):e0277080. doi: 10.1371/journal.pone.0277080 (PMC9665377; doi:10.1371/journal.pone.0277080)
Supplement: S1 Data — (XLSX) [file pone.0277080.s002.xlsx]

## Sheet: Questionnaire Experiment
	SVVSVT							AVVSVT							SVVAVT							AVVAVT
Participant	S1	S2	S3	S4	S5	S6	S7	S1	S2	S3	S4	S5	S6	S7	S1	S2	S3	S4	S5	S6	S7	S1	S2	S3	S4	S5	S6	S7
P2	2	3	2	-2	-1	-3	6	1	2	2	-1	-2	1	4	2	2	1	-2	-2	-2	6	-1	-2	-1	-2	-2	-1	4
P3	1	2	2	0	-1	-2	8	1	0	1	1	2	-2	8.5	1	2	1	-1	-1	-2	7.5	1	1	1	0	-1	-2	8
P4	-2	2	0	-2	-2	2	7	-1	-2	-1	-3	-2	1	6	-2	-2	-2	-3	-2	1	6	-3	-2	-1	-3	-3	2	8
P5	1	2	1	1	3	1	8	1	2	2	1	2	2	8	2	1	0	-1	1	1	8	1	1	2	2	2	2	8
P6	3	3	3	-2	-2	1	4.5	3	-3	3	2	-2	1	4.5	2	3	1	-1	-2	1	3.5	-2	-3	-3	0	-2	1	3.5
P7	1	1	2	0	0	3	8	0	2	1	-3	1	3	8	-1	1	1	2	2	3	9	1	-1	1	1	1	3	9
P8	1	1	2	1	0	1	6	2	1	2	2	0	2	9	1	1	1	1	0	2	4	1	-1	1	2	-3	2	6
P9	2	1	2	0	-1	1	6	2	1	2	1	0	1	5.5	-1	-1	-3	0	-1	2	7	-3	-3	-3	-1	-2	2	7
P10	3	2	3	-2	0	1	7	3	3	3	-2	0	-3	7	-2	-2	-3	-1	-2	2	4	-3	-3	-3	-3	-3	-3	2
P11	2	2	3	0	0	1	7	2	2	3	0	0	2	8	3	3	3	-1	2	2	8	2	2	2	1	1	2	8
P12	1	3	3	-2	0	1	8	1	-2	2	-2	0	-3	5	2	2	-2	-1	0	-1	7	1	1	-2	-1	2	1	7
P13	1	3	2	-3	-2	-3	3	2	3	2	-2	-2	-3	6	-1	-3	-3	-3	-3	-3	2	1	-2	-3	-3	-3	-1	6
P14	3	1	3	2	1	3	6	3	1	3	2	1	3	3	3	3	2	2	1	1	9	2	1	2	2	1	2	4
P16	1	2	2	1	0	2	8	1	1	2	0	1	1	6	-1	-2	-1	-1	-2	1	6	1	-1	0	1	-1	-2	3
P17	2	2	2	-1	-1	0	5	2	2	2	-1	-1	0	5	2	1	0	1	-1	-1	5	2	1	1	1	-1	-1	5
P18	-2	1	2	-2	-3	1	7	-2	-2	2	-2	-3	-1	6	-2	1	-3	-2	-3	1	6	-2	-1	-3	-2	-3	2	7
P19	0	0	1	-1	-1	-2	5	1	1	0	-1	-1	0	6	1	2	1	0	-1	-2	7	1	1	1	0	-1	-2	5
P20	1	2	1	2	0	1	6	-2	0	2	2	-1	-2	4	-2	1	1	2	-2	0	3	-2	-2	-3	2	-2	0	3
P21	3	3	3	-3	-3	1	8	1	3	3	-1	-3	0	4	3	3	3	1	-3	1	5	-3	-3	-1	-3	-3	-1	2
P22	-3	3	-1	-3	-3	1	7	-2	1	-2	-2	-3	1	7	-2	3	-3	-3	-3	0	8	-3	-3	-3	-3	-3	1	8
P23	-1	1	1	-2	-2	-2	4	2	2	2	-3	-2	-3	4	1	2	-2	-2	-2	-2	5	-2	-3	-3	-2	-3	1	2
P24	1	1	1	1	-1	3	9	-1	3	1	-3	-3	2	8	-1	-3	-3	-3	-3	3	7	-3	1	-1	-3	-3	1	5
P25	2	0	3	-2	-1	-3	4	2	1	2	1	-1	-3	5	1	0	-2	2	-1	-3	4	1	2	-1	2	-1	-3	4
P26	1	2	2	0	-1	0	4	3	3	3	3	1	1	5	-1	-1	-1	-2	-2	-1	6	-1	-1	-1	-1	-1	-1	3
P28	3	3	3	-3	-3	1	5	2	0	3	-3	-3	1	4	2	3	3	-3	-3	1	4	1	1	3	-3	-3	1	2
P29	-1	0	0	-3	-2	2	5	0	1	2	0	-2	3	6	-3	-3	-1	1	-3	1	4	-2	1	-1	2	0	2	6
P30	-1	1	1	-1	-3	1	2	0	0	2	1	-1	1	2	2	0	1	-2	-3	1	3	0	0	0	-1	-1	-1	2
P31	2	2	2	-1	-1	2	5	2	2	-1	-1	-2	0	4	1	-1	-1	-1	-2	1	4	1	1	2	-1	-1	-1	3
P32	2	2	2	-2	-2	1	8	1	2	3	-1	-1	1	6	2	2	2	-2	-2	1	8	1	2	3	-1	-1	1	6
P33	-1	0	3	-2	-2	1	6	-1	-1	2	-2	-2	1	3	-2	-2	-1	-2	-2	1	2	-2	-2	-1	-2	-3	1	2

## Sheet: SCR Experiment-Questionnaire
	SVVSVT							AVVSVT							SVVAVT							AVVAVT
Participant	S1	S2	S3	S4	S5	S6	S7	S1	S2	S3	S4	S5	S6	S7	S1	S2	S3	S4	S5	S6	S7	S1	S2	S3	S4	S5	S6	S7
P1	3	3	3	3	0	3	9	3	0	3	3	0	0	8	3	3	3	2	0	1	7	3	1	0	3	0	0	8
P2	1	2	2	2	0	1	7	2	3	1	2	0	1	6	-2	-2	-2	-2	-2	-1	3	-2	-2	-2	0	-2	-1	4
P3	1	1	1	-2	-2	1	6	-2	-1	3	-2	-2	1	6	-2	-2	-1	-1	-3	2	4	1	-1	1	-2	-2	2	7
P4	-1	-3	3	-2	-3	-3	6	-1	-2	3	-2	-3	-3	5	-2	-3	1	-1	-3	-2	6	-2	1	1	-2	-3	-2	4
P5	1	3	3	0	1	3	9	1	3	3	0	1	1	8	2	1	2	-2	0	2	7	2	3	3	-1	1	3	9
P6	1	1	3	1	-1	-3	6	-1	3	3	-1	-3	-3	5	3	2	3	-2	-1	-3	8	2	2	3	-2	-3	-3	8
P7	2	3	3	-1	-2	2	8	3	-1	3	-1	-1	-2	3.5	2	3	3	0	1	2	9.5	3	-1	0	-2	-1	2	6.5
P8	-3	3	3	-3	-3	-3	3	-3	-2	2	-3	-3	-3	3	-3	-3	3	-3	-3	-3	2	-3	-3	3	-3	-3	-3	2
P9	0	1	1	-3	-3	-1	7	1	2	1	-3	-3	-2	7	1	1	2	-3	-3	-2	7	-1	-1	-1	-3	-3	-2	5
P10	-2	3	3	-2	-3	1	6	-3	3	3	-3	-3	2	7	-3	3	3	-3	-3	2	7	-2	0	-3	-3	-3	1	3
P11	3	3	3	-3	-3	-2	5	3	3	3	-3	0	-2	6	3	3	3	-3	-1	-2	4	3	3	3	-3	-3	-2	8
P12	2	1	3	-2	-2	-2	6	2	1	2	-1	-1	-2	7	1	3	-1	1	-2	-2	9	-1	-1	-1	1	-1	-2	6
P13	2	2	3	-2	-1	1	5	1	2	3	-2	-2	0	6	-1	-2	3	-1	0	1	4	-2	-2	1	1	1	2	6
P14	2	2	3	-2	-3	1	5	1	2	3	-3	-3	-1	5	2	-3	0	-3	-3	-2	1	1	-1	2	-3	-3	1	2
P15	2	3	3	0	0	1	8	2	2	3	0	0	2	7	2	3	3	1	0	3	8	2	1	3	0	0	1	6
P16	2	3	3	3	2	3	8	3	-3	3	2	2	1	7	3	3	3	2	1	2	7	3	1	2	2	2	2	7
P17	3	3	3	0	3	0	9	3	2	3	0	2	0	8	2	2	1	1	1	0	7	2	2	3	-3	1	1	8
P18	-2	2	2	-3	-3	1	8	-1	0	2	1	-1	0	7	-1	2	-2	-1	0	0	8	-2	-2	-2	-1	-2	-1	6
P19	2	2	2	-2	-2	1	10	2	3	3	-2	0	1	3	-1	2	-2	3	-3	1	9	1	-2	-2	2	-2	1	6
P20	-1	0	1	-3	-3	-2	2	-1	0	1	-3	-3	-2	2	0	0	1	-3	-3	-2	2	1	1	2	0	-3	0	2
P21	0	2	2	-2	-2	0	5	0	2	1	-2	-2	1	4	-1	2	0	-2	-3	0	5	-1	1	1	-2	-3	1	5
P23	1	1	2	0	-2	0	4	1	1	3	1	1	-1	5	0	0	-2	-1	-1	1	4	-1	-2	1	-2	-1	-3	2
P24	1	2	2	1	1	3	8	1	2	3	1	1	3	9	2	3	2	-1	1	3	9	2	3	2	-2	1	3	9
P25	2	3	3	-3	-3	1	10	2	2	2	-2	-1	1	10	2	2	2	-2	-1	1	10	2	3	3	-2	-2	1	10
P26	3	3	3	0	0	-2	4	2	3	3	0	1	1	4	1	1	3	2	1	0	5	2	3	3	2	1	-1	5
P27	-1	1	2	-2	-3	3	8	-1	-3	2	-2	-3	3	4	-3	1	-3	-2	-3	2	8	-3	-3	-3	-1	-3	3	7
P28	2	2	2	-2	-2	2	9	2	3	3	-2	-2	2	9	3	-2	-2	-2	-2	2	4	3	2	2	-2	-2	1	8
P29	0	1	2	-2	-2	-2	3.5	0	-1	2	-2	-2	-2	2	-2	-2	-3	-3	-2	-2	2	-2	-2	-3	-2	-3	-2	1
P30	1	2	1	-1	-2	-2	10	2	3	2	-1	-2	-3	4	1	1	1	-2	-2	-2	7	-1	0	-2	-2	-2	-2	5
P31	2	3	3	-2	2	-2	7	2	3	3	-1	1	-2	7	1	2	3	-1	1	-2	5	2	2	3	0	2	-2	5
P32	-2	1	3	-3	0	-3	2	-1	3	3	0	1	-2	3	-1	-3	3	-1	0	-3	2	0	1	3	0	1	-1	2
P33	3	3	3	-2	-1	1	9	2	1	1	0	1	1	8	2	-1	-1	0	0	1	8	2	-2	-2	2	0	2	8
P34	0	3	3	-1	-2	2	8	-2	3	1	-3	-3	-2	2	-3	-3	-2	-3	-3	2	5	-3	-3	-3	-3	-3	-1	3
P35	1	2	2	-2	-2	-3	3	1	2	1	-2	-1	-3	3	1	-1	-1	-2	-2	-3	3	-1	0	-2	-1	-2	-3	3
P36	1	2	2	-3	-2	1	7	2	2	2	-3	-2	1	6	2	2	2	-3	-2	1	6	2	1	2	-2	-2	1	6
P37	2	2	2	-3	-3	1	8	1	1	2	-3	-3	0	8	2	-1	1	-3	-3	1	8	0	-3	-2	-3	-3	0	7
P39	3	3	3	0	0	1	8.5	3	3	3	0	0	1	8	2	3	3	0	0	2	8	3	3	3	0	0	1	8.5
P40	3	2	3	-1	1	1	7	2	-2	2	-1	1	1	6	1	2	0	-1	-1	1	5	-1	-1	-3	-2	-1	1	4
P41	3	3	2	3	3	0	7	3	3	2	2	3	0	7	3	2	3	3	2	0	7	2	1	3	3	2	0	6
P42	1	2	2	-2	-2	0	6	2	2	2	-2	-2	0	7	-1	-1	0	0	0	1	4	-2	-2	-2	2	-1	0	2
P43	-2	2	2	-1	-2	-2	10	-2	3	3	-2	-2	-2	9	-2	1	-1	-1	-2	-2	8	-2	-2	-1	-1	-2	-2	6
P44	3	3	3	3	3	1	9	3	3	3	3	3	1	9	3	3	3	3	3	0	9	3	3	3	3	-3	1	9
P45	2	2	2	-3	-3	1	8	2	2	2	-3	-3	2	8	2	-2	-2	-3	-3	-1	7	2	-1	0	-3	-3	-2	7
P46	2	0	3	1	0	1	5	1	1	0	0	0	1	6	1	1	1	0	1	1	6	1	1	3	0	0	1	6
P47	-1	-2	1	1	-2	0	4	-2	-1	2	0	-2	1	4	-2	1	-3	-2	-2	1	6	-1	-2	-3	-2	-2	1	3
P48	2	2	3	-1	2	0	8	2	3	3	-2	2	1	8.5	0	2	0	0	-1	1	6	1	2	2	1	1	1	7
P49	1	3	2	-3	-3	-3	9	1	-3	1	-3	-3	-3	2	-1	2	-1	-3	-3	-3	7	-3	-3	-3	-3	-3	-3	3
P50	0	3	2	1	1	-3	2	-1	1	1	2	1	-3	3	1	-2	-1	1	0	-2	2	0	-3	0	2	1	-3	3
P51	2	2	2	1	-1	1	5.5	1	2	2	2	-2	2	5.5	1	2	3	3	-3	2	4.5	1	1	1	2	0	1	4.5
P52	3	2	3	-3	-3	-2	8	2	1	2	0	-3	1	6	3	2	3	-3	-3	-3	8	3	2	3	-2	-3	-3	8

## Sheet: SCR Experiment-SCR
Participant	SVVSVT	AVVSVT	SVVAVT	AVVAVT
P1	0.647701	0.602249	0.613618	0.488606
P2	0.462707	0.593295	0.738824	0.451531
P3	0.617167	0.597635	0.406231	0.5
P4	0.388888	0.435682	0.172518	0.270465
P5	0.565525	0.467243	0.370689	0.517254
P6	0.581817	0.516162	0.496968	0.537878
P7	0.517613	0.5673	0.443896	0.508013
P8	0.502896	0.5959	0.799398	0.636611
P9	0.633241	0.776333	0.490137	0.386528
P10	0.19614	0.161607	0.245854	0.397793
P11	0.431616	0.669116	0.231616	0.57353
P12	0.748539	0.470763	0.365503	0.245612
P13	0.293407	0.407987	0.349829	0.134555
P14	0.290004	0.458017	0.638022	0.416007
P15	0.701638	0.556501	0.387104	0.201638
P16	0.112904	0.471764	0.0584668	0.0483854
P17	0.460967	0.500017	0.6797	0.6172
P18	0.551137	0.382571	0.57575	0.327649
P19	0.401489	0.294615	0.424734	0.283919
P20	0.62963	0.568523	0.518532	0.401864
P21	0.10643	0.337144	0.271425	0.224998
P23	0.339122	0.515915	0.263837	0.257838
P24	0.646927	0.453072	0.381004	0.174304
P25	0.675837	0.57969	0.447839	0.615412
P26	0.454147	0.348253	0.342794	0.423568
P27	0.295121	0.472358	0.360971	0.167886
P28	0.563482	0.575367	0.507932	0.539686
P29	0.336276	0.479408	0.295098	0.336276
P30	0.430911	0.494141	0.535128	0.393439
P31	0.32833	0.217775	0.499447	0.256666
P32	0.48844	0.282071	0.34723	0.430563
P33	0.230262	0.576323	0.265789	0.217103
P34	0.468422	0.618429	0.378949	0.489463
P35	0.458753	0.45877	0.443298	0.296382
P36	0.331434	0.475362	0.505672	0.621202
P37	0.439352	0.541253	0.331804	0.114244
P39	0.438682	0.396238	0.521238	0.50238
P40	0.124578	0.341136	0.193144	0.168891
P41	0.210035	0.23934	0.257552	0.612345
P42	0.345879	0.575321	0.311653	0.335623
P43	0.622227	0.731492	0.462972	0.446308
P44	0.277773	0.3368	0.42881	0.236108
P45	0.585209	0.503743	0.440625	0.486887
P46	0.381986	0.631986	0.791644	0.548607
P47	0.280113	0.423204	0.262041	0.269572
P48	0.457392	0.509952	0.23154	0.346602
P49	0.523645	0.560795	0.550633	0.405398
P50	0.347092	0.543695	0.39804	0.354362
P51	0.557042	0.427186	0.446601	0.302182
P52	0.71091	0.531205	0.570269	0.359359
